# Supplementary material for: Health Behaviors in Austrian Apprentices and School Students during the COVID-19 Pandemic
Source: Int J Environ Res Public Health. 2022 Jan 18;19(3):1049. doi: 10.3390/ijerph19031049 (PMC8834496; doi:10.3390/ijerph19031049)
Supplement: Supplementary file 1 [file ijerph-19-01049-s001.zip]

Archive with 1 entries (1 files):
- ijerph-1542562-supplementary.pdf
